# Supplementary material for: Comparative Proteomic Analysis Provides Insight into the Key Proteins Involved in Cucumber (Cucumis sativus L.) Adventitious Root Emergence under Waterlogging Stress
Source: Front Plant Sci. 2016 Oct 13;7:1515. doi: 10.3389/fpls.2016.01515 (PMC5062059; doi:10.3389/fpls.2016.01515)
Supplement: Table S2 — KEEG pathway enrichment analysis of differentially regulated proteins in Zaoer-N. [file Table2.XLS]

## Sheet: Sheet2
Table S2 KEEG pathway enrichment analysis of differentially regulated proteins in Zaoer-N
#Term	Database	ID	Input number	Background number	P-Value	Corrected P-Value	Input
Phenylpropanoid biosynthesis	KEGG PATHWAY	csv00940	9	159	0.000295846	0.0121297	Csa6M497350.1|Csa1M062960.1|Csa2M346020.1|Csa7M061710.1|Csa3M199580.1|Csa6M147460.1|Csa7M049140.1|Csa3M736970.1|Csa6M495000.1
alpha-Linolenic acid metabolism	KEGG PATHWAY	csv00592	4	51	0.00529025	0.10845	Csa7M320050.1|Csa3M829270.1|Csa7M322060.1|Csa4M286960.1
Glycolysis / Gluconeogenesis	KEGG PATHWAY	csv00010	5	110	0.0159666	0.17954	Csa6M518930.1|Csa7M320050.1|Csa3M750920.1|Csa7M322060.1|Csa5M580610.1
Biosynthesis of secondary metabolites	KEGG PATHWAY	csv01110	20	930	0.0175161	0.17954	Csa3M736970.1|Csa2M346020.1|Csa6M497350.1|Csa4M286960.1|Csa5M580610.1|Csa6M511860.1|Csa3M110660.1|Csa7M061710.1|Csa3M199580.1|Csa6M518930.1|Csa1M062960.1|Csa6M147460.1|Csa7M049140.1|Csa7M322060.1|Csa6M008780.1|Csa6M448730.1|Csa7M320050.1|Csa6M495000.1|Csa2M000520.1|Csa3M750920.1
Tyrosine metabolism	KEGG PATHWAY	csv00350	2	37	0.0888547	0.588345	Csa7M320050.1|Csa7M322060.1
Fatty acid degradation	KEGG PATHWAY	csv00071	2	37	0.0888547	0.588345	Csa7M320050.1|Csa7M322060.1
Ascorbate and aldarate metabolism	KEGG PATHWAY	csv00053	2	42	0.108933	0.588345	Csa1M604040.1|Csa1M012150.1
Biosynthesis of amino acids	KEGG PATHWAY	csv01230	5	200	0.123009	0.588345	Csa6M448730.1|Csa6M008780.1|Csa3M750920.1|Csa3M646610.1|Csa5M580610.1
Taurine and hypotaurine metabolism	KEGG PATHWAY	csv00430	1	10	0.132365	0.588345	Csa3M827270.1
Thiamine metabolism	KEGG PATHWAY	csv00730	1	11	0.143499	0.588345	Csa3M078800.1
Metabolic pathways	KEGG PATHWAY	csv01100	27	1711	0.158725	0.588624	Csa3M827270.1|Csa1M012150.1|Csa5M580610.1|Csa3M646610.1|Csa6M147460.1|Csa7M049140.1|Csa3M110660.1|Csa4M286960.1|Csa3M078800.1|Csa3M736970.1|Csa6M495000.1|Csa1M604040.1|Csa1M062960.1|Csa2M346020.1|Csa6M518930.1|Csa3M750920.1|Csa7M322060.1|Csa7M320050.1|Csa6M448730.1|Csa7M061710.1|Csa6M497350.1|Csa6M511860.1|Csa4M031000.1|Csa3M199580.1|Csa2M000520.1|Csa6M008780.1|Csa5M503560.1
Arachidonic acid metabolism	KEGG PATHWAY	csv00590	1	14	0.176059	0.588624	Csa5M503560.1
Valine, leucine and isoleucine biosynthesis	KEGG PATHWAY	csv00290	1	15	0.186637	0.588624	Csa6M448730.1
Carbon fixation in photosynthetic organisms	KEGG PATHWAY	csv00710	2	63	0.202543	0.593161	Csa3M750920.1|Csa3M646610.1
Biosynthesis of unsaturated fatty acids	KEGG PATHWAY	csv01040	1	23	0.266554	0.688651	Csa6M338660.1
Cysteine and methionine metabolism	KEGG PATHWAY	csv00270	2	84	0.302212	0.688651	Csa6M511860.1|Csa2M000520.1
Linoleic acid metabolism	KEGG PATHWAY	csv00591	1	27	0.303541	0.688651	Csa4M286960.1
Carbon metabolism	KEGG PATHWAY	csv01200	4	221	0.326258	0.688651	Csa6M448730.1|Csa5M580610.1|Csa3M750920.1|Csa3M646610.1
Fatty acid biosynthesis	KEGG PATHWAY	csv00061	1	34	0.363872	0.688651	Csa6M338660.1
Arginine biosynthesis	KEGG PATHWAY	csv00220	1	35	0.372057	0.688651	Csa3M646610.1
Ribosome	KEGG PATHWAY	csv03010	5	317	0.396559	0.688651	Csa2M369060.1|Csa5M604980.1|Csa5M588730.1|Csa2M000570.1|Csa3M849920.1
Porphyrin and chlorophyll metabolism	KEGG PATHWAY	csv00860	1	41	0.419017	0.688651	Csa1M328400.1
Pentose phosphate pathway	KEGG PATHWAY	csv00030	1	45	0.448371	0.688651	Csa3M750920.1
2-Oxocarboxylic acid metabolism	KEGG PATHWAY	csv01210	1	46	0.455477	0.688651	Csa3M646610.1
Alanine, aspartate and glutamate metabolism	KEGG PATHWAY	csv00250	1	49	0.476255	0.688651	Csa3M646610.1
Galactose metabolism	KEGG PATHWAY	csv00052	1	50	0.483004	0.688651	Csa4M167980.1
Arginine and proline metabolism	KEGG PATHWAY	csv00330	1	53	0.50274	0.688651	Csa6M008780.1
Fructose and mannose metabolism	KEGG PATHWAY	csv00051	1	53	0.50274	0.688651	Csa3M750920.1
Purine metabolism	KEGG PATHWAY	csv00230	2	132	0.515212	0.688651	Csa5M580610.1|Csa3M110660.1
Phenylalanine metabolism	KEGG PATHWAY	csv00360	1	56	0.521728	0.688651	Csa6M147460.1
Fatty acid metabolism	KEGG PATHWAY	csv01212	1	57	0.527896	0.688651	Csa6M338660.1
Inositol phosphate metabolism	KEGG PATHWAY	csv00562	1	61	0.55179	0.688651	Csa4M031000.1
Phagosome	KEGG PATHWAY	csv04145	1	66	0.579978	0.688651	Csa2M033940.1
Spliceosome	KEGG PATHWAY	csv03040	2	149	0.580063	0.688651	Csa5M177110.1|Csa5M602160.1
Glycine, serine and threonine metabolism	KEGG PATHWAY	csv00260	1	72	0.611491	0.688651	Csa6M448730.1
Pyruvate metabolism	KEGG PATHWAY	csv00620	1	72	0.611491	0.688651	Csa5M580610.1
Glutathione metabolism	KEGG PATHWAY	csv00480	1	74	0.621465	0.688651	Csa1M024860.1
Pentose and glucuronate interconversions	KEGG PATHWAY	csv00040	1	109	0.760096	0.820104	Csa1M012150.1
Amino sugar and nucleotide sugar metabolism	KEGG PATHWAY	csv00520	1	116	0.781057	0.821111	Csa1M012150.1
Protein processing in endoplasmic reticulum	KEGG PATHWAY	csv04141	1	164	0.883254	0.905335	Csa2M033940.1
Starch and sucrose metabolism	KEGG PATHWAY	csv00500	1	221	0.944911	0.944911	Csa1M012150.1
