# Supplementary material for: Comparative Proteomic Analysis Provides Insight into the Key Proteins Involved in Cucumber (Cucumis sativus L.) Adventitious Root Emergence under Waterlogging Stress
Source: Front Plant Sci. 2016 Oct 13;7:1515. doi: 10.3389/fpls.2016.01515 (PMC5062059; doi:10.3389/fpls.2016.01515)
Supplement: Table S3 — KEEG pathway enrichment analysis of differentially regulated proteins in Pepino. [file Table3.XLS]

## Sheet: Sheet1
Table S3 KEEG pathway enrichment analysis of differentially expressed proteins.
#Term	Database	ID	Input number	Background number	P-Value	Corrected P-Value	Input
Phenylpropanoid biosynthesis	KEGG PATHWAY	csv00940	13	229	4.10909e-05	0.00125104	Csa1M372010.1|Csa6M497350.1|Csa1M062960.1|Csa2M346020.1|Csa7M061710.1|Csa3M199580.1|Csa4M285780.1|Csa6M147460.1|Csa7M049140.1|Csa4M285750.1|Csa2M421020.1|Csa3M736970.1|Csa6M495000.1
Phenylalanine metabolism	KEGG PATHWAY	csv00360	11	169	5.10627e-05	0.00125104	Csa1M062960.1|Csa3M889160.1|Csa2M346020.1|Csa7M061710.1|Csa4M285780.1|Csa6M147460.1|Csa7M049140.1|Csa4M285750.1|Csa2M421020.1|Csa3M736970.1|Csa6M495000.1
alpha-Linolenic acid metabolism	KEGG PATHWAY	csv00592	4	70	0.0208277	0.249473	Csa7M320050.1|Csa3M829270.1|Csa7M322060.1|Csa4M286960.1
Biosynthesis of secondary metabolites	KEGG PATHWAY	csv01110	27	1250	0.0226371	0.249473	Csa1M012150.1|Csa5M580610.1|Csa3M110660.1|Csa6M147460.1|Csa7M049140.1|Csa6M526280.1|Csa1M002130.1|Csa3M889160.1|Csa3M736970.1|Csa6M495000.1|Csa2M000520.1|Csa1M062960.1|Csa2M346020.1|Csa4M285780.1|Csa6M518930.1|Csa4M595970.1|Csa3M750920.1|Csa6M449830.1|Csa4M285750.1|Csa6M044530.1|Csa6M448730.1|Csa2M421020.1|Csa7M061710.1|Csa6M497350.1|Csa6M511860.1|Csa4M031000.1|Csa3M199580.1
Glycolysis / Gluconeogenesis	KEGG PATHWAY	csv00010	6	163	0.0332834	0.249473	Csa5M580610.1|Csa6M518930.1|Csa3M750920.1|Csa6M449830.1|Csa7M322060.1|Csa7M320050.1
Protein processing in endoplasmic reticulum	KEGG PATHWAY	csv04141	8	260	0.0372319	0.249473	Csa3M183950.1|Csa5M591720.1|Csa3M113300.1|Csa7M072770.1|Csa5M138480.1|Csa2M033940.1|Csa1M527870.1|Csa3M020080.1
Tyrosine metabolism	KEGG PATHWAY	csv00350	3	50	0.0391279	0.249473	Csa3M889160.1|Csa7M322060.1|Csa7M320050.1
Biosynthesis of amino acids	KEGG PATHWAY	csv01230	9	314	0.0407304	0.249473	Csa6M004600.1|Csa3M889160.1|Csa3M646610.1|Csa3M750920.1|Csa6M449830.1|Csa1M002130.1|Csa5M580610.1|Csa6M448730.1|Csa6M008780.1
Arginine and proline metabolism	KEGG PATHWAY	csv00330	4	109	0.0767886	0.403029	Csa3M889160.1|Csa5M633280.1|Csa1M002130.1|Csa6M008780.1
Alanine, aspartate and glutamate metabolism	KEGG PATHWAY	csv00250	3	69	0.0822509	0.403029	Csa3M889160.1|Csa3M646610.1|Csa1M002130.1
Cysteine and methionine metabolism	KEGG PATHWAY	csv00270	4	118	0.0952591	0.424336	Csa6M004600.1|Csa3M889160.1|Csa2M000520.1|Csa6M511860.1
Carbon metabolism	KEGG PATHWAY	csv01200	7	304	0.15346	0.575616	Csa6M004600.1|Csa3M889160.1|Csa3M646610.1|Csa3M750920.1|Csa6M449830.1|Csa5M580610.1|Csa6M448730.1
Porphyrin and chlorophyll metabolism	KEGG PATHWAY	csv00860	2	51	0.172902	0.575616	Csa1M328400.1|Csa4M595970.1
Carbon fixation in photosynthetic organisms	KEGG PATHWAY	csv00710	3	99	0.176057	0.575616	Csa3M889160.1|Csa3M750920.1|Csa3M646610.1
Limonene and pinene degradation	KEGG PATHWAY	csv00903	1	14	0.192807	0.575616	Csa6M044530.1
Taurine and hypotaurine metabolism	KEGG PATHWAY	csv00430	1	15	0.204258	0.575616	Csa3M827270.1
Fatty acid degradation	KEGG PATHWAY	csv00071	2	59	0.214037	0.575616	Csa7M320050.1|Csa7M322060.1
Ascorbate and aldarate metabolism	KEGG PATHWAY	csv00053	2	61	0.224472	0.575616	Csa1M604040.1|Csa1M012150.1
Thiamine metabolism	KEGG PATHWAY	csv00730	1	17	0.226678	0.575616	Csa3M078800.1
2-Oxocarboxylic acid metabolism	KEGG PATHWAY	csv01210	2	63	0.234945	0.575616	Csa3M889160.1|Csa3M646610.1
Arachidonic acid metabolism	KEGG PATHWAY	csv00590	1	19	0.24847	0.579763	Csa5M503560.1
Valine, leucine and isoleucine biosynthesis	KEGG PATHWAY	csv00290	1	23	0.290237	0.619156	Csa6M448730.1
Isoquinoline alkaloid biosynthesis	KEGG PATHWAY	csv00950	1	25	0.310247	0.619156	Csa3M889160.1
Stilbenoid, diarylheptanoid and gingerol biosynthesis	KEGG PATHWAY	csv00945	1	25	0.310247	0.619156	Csa6M044530.1
Metabolic pathways	KEGG PATHWAY	csv01100	39	2502	0.315896	0.619156	Csa3M827270.1|Csa6M044530.1|Csa1M012150.1|Csa3M889160.1|Csa3M110660.1|Csa3M646610.1|Csa5M613510.1|Csa6M147460.1|Csa7M049140.1|Csa6M526280.1|Csa4M286960.1|Csa5M633280.1|Csa3M078800.1|Csa1M002130.1|Csa5M580610.1|Csa7M320050.1|Csa6M495000.1|Csa1M604040.1|Csa1M062960.1|Csa2M346020.1|Csa4M285780.1|Csa6M518930.1|Csa4M595970.1|Csa3M750920.1|Csa6M449830.1|Csa4M285750.1|Csa7M322060.1|Csa3M736970.1|Csa6M44…
Purine metabolism	KEGG PATHWAY	csv00230	4	208	0.353684	0.649429	Csa5M580610.1|Csa5M613510.1|Csa6M449830.1|Csa3M110660.1
Tropane, piperidine and pyridine alkaloid biosynthesis	KEGG PATHWAY	csv00960	1	30	0.357849	0.649429	Csa3M889160.1
Linoleic acid metabolism	KEGG PATHWAY	csv00591	1	35	0.402182	0.703818	Csa4M286960.1
Pyruvate metabolism	KEGG PATHWAY	csv00620	2	111	0.477677	0.80711	Csa5M580610.1|Csa6M449830.1
Sulfur metabolism	KEGG PATHWAY	csv00920	1	47	0.496549	0.81103	Csa6M004600.1
Fatty acid biosynthesis	KEGG PATHWAY	csv00061	1	50	0.517726	0.818341	Csa6M338660.1
Biosynthesis of unsaturated fatty acids	KEGG PATHWAY	csv01040	1	59	0.576086	0.839062	Csa6M338660.1
Pentose phosphate pathway	KEGG PATHWAY	csv00030	1	66	0.616572	0.839062	Csa3M750920.1
Fructose and mannose metabolism	KEGG PATHWAY	csv00051	1	66	0.616572	0.839062	Csa3M750920.1
Phenylalanine, tyrosine and tryptophan biosynthesis	KEGG PATHWAY	csv00400	1	68	0.627416	0.839062	Csa3M889160.1
Ribosome	KEGG PATHWAY	csv03010	6	458	0.647357	0.839062	Csa5M604980.1|Csa5M588730.1|Csa3M849920.1|Csa2M369060.1|Csa5M180850.1|Csa2M000570.1
Inositol phosphate metabolism	KEGG PATHWAY	csv00562	1	74	0.658151	0.839062	Csa4M031000.1
Amino sugar and nucleotide sugar metabolism	KEGG PATHWAY	csv00520	2	156	0.658678	0.839062	Csa1M012150.1|Csa6M526280.1
Galactose metabolism	KEGG PATHWAY	csv00052	1	76	0.667825	0.839062	Csa4M167980.1
Cyanoamino acid metabolism	KEGG PATHWAY	csv00460	1	82	0.695243	0.851672	Csa6M004600.1
Glutathione metabolism	KEGG PATHWAY	csv00480	1	101	0.768064	0.893577	Csa1M024860.1
Phagosome	KEGG PATHWAY	csv04145	1	102	0.771376	0.893577	Csa2M033940.1
Glycine, serine and threonine metabolism	KEGG PATHWAY	csv00260	1	106	0.78416	0.893577	Csa6M448730.1
Fatty acid metabolism	KEGG PATHWAY	csv01212	1	114	0.807633	0.899409	Csa6M338660.1
Pentose and glucuronate interconversions	KEGG PATHWAY	csv00040	1	136	0.859889	0.936324	Csa1M012150.1
Plant-pathogen interaction	KEGG PATHWAY	csv04626	1	174	0.919062	0.979	Csa3M183950.1
Spliceosome	KEGG PATHWAY	csv03040	1	208	0.95053	0.990979	Csa5M177110.1
Starch and sucrose metabolism	KEGG PATHWAY	csv00500	1	273	0.980768	0.995922	Csa1M012150.1
Plant hormone signal transduction	KEGG PATHWAY	csv04075	1	379	0.995922	0.995922	Csa1M422480.1

## Sheet: Sheet2
Table S3 KEEG pathway enrichment analysis of differentially regulated proteins in Pepino.
#Term	Database	ID	Input number	Background number	P-Value	Corrected P-Value	Input
Phenylpropanoid biosynthesis	KEGG PATHWAY	csv00940	7	159	0.00493101	0.19724	Csa1M372010.1|Csa6M497350.1|Csa3M199580.1|Csa4M285780.1|Csa6M147460.1|Csa4M285750.1|Csa2M421020.1
Arginine biosynthesis	KEGG PATHWAY	csv00220	3	35	0.0119483	0.238967	Csa3M889160.1|Csa3M646610.1|Csa1M002130.1
Alanine, aspartate and glutamate metabolism	KEGG PATHWAY	csv00250	3	49	0.0275808	0.304035	Csa3M889160.1|Csa3M646610.1|Csa1M002130.1
alpha-Linolenic acid metabolism	KEGG PATHWAY	csv00592	3	51	0.0304035	0.304035	Csa7M320050.1|Csa3M829270.1|Csa4M286960.1
Biosynthesis of amino acids	KEGG PATHWAY	csv01230	6	200	0.0457194	0.311057	Csa6M004600.1|Csa3M889160.1|Csa3M646610.1|Csa3M750920.1|Csa6M449830.1|Csa1M002130.1
Carbon fixation in photosynthetic organisms	KEGG PATHWAY	csv00710	3	63	0.0503761	0.311057	Csa3M889160.1|Csa3M750920.1|Csa3M646610.1
Glycolysis / Gluconeogenesis	KEGG PATHWAY	csv00010	4	110	0.0556834	0.311057	Csa6M518930.1|Csa7M320050.1|Csa3M750920.1|Csa6M449830.1
Protein processing in endoplasmic reticulum	KEGG PATHWAY	csv04141	5	164	0.0622113	0.311057	Csa5M138480.1|Csa3M183950.1|Csa5M591720.1|Csa3M113300.1|Csa3M020080.1
Tyrosine metabolism	KEGG PATHWAY	csv00350	2	37	0.0863563	0.368295	Csa7M320050.1|Csa3M889160.1
Cysteine and methionine metabolism	KEGG PATHWAY	csv00270	3	84	0.0968836	0.368295	Csa6M004600.1|Csa6M511860.1|Csa3M889160.1
Ascorbate and aldarate metabolism	KEGG PATHWAY	csv00053	2	42	0.10594	0.368295	Csa1M604040.1|Csa1M012150.1
2-Oxocarboxylic acid metabolism	KEGG PATHWAY	csv01210	2	46	0.122376	0.368295	Csa3M889160.1|Csa3M646610.1
Taurine and hypotaurine metabolism	KEGG PATHWAY	csv00430	1	10	0.130305	0.368295	Csa3M827270.1
Biosynthesis of secondary metabolites	KEGG PATHWAY	csv01110	16	930	0.136832	0.368295	Csa6M497350.1|Csa4M286960.1|Csa6M004600.1|Csa6M511860.1|Csa3M750920.1|Csa3M199580.1|Csa4M285780.1|Csa6M518930.1|Csa4M595970.1|Csa6M147460.1|Csa6M449830.1|Csa1M002130.1|Csa2M421020.1|Csa7M320050.1|Csa3M889160.1|Csa4M285750.1
Thiamine metabolism	KEGG PATHWAY	csv00730	1	11	0.14128	0.368295	Csa3M078800.1
Arginine and proline metabolism	KEGG PATHWAY	csv00330	2	53	0.152457	0.368295	Csa5M633280.1|Csa3M889160.1
Carbon metabolism	KEGG PATHWAY	csv01200	5	221	0.156525	0.368295	Csa6M004600.1|Csa6M449830.1|Csa3M750920.1|Csa3M646610.1|Csa3M889160.1
Phenylalanine metabolism	KEGG PATHWAY	csv00360	2	56	0.16576	0.368355	Csa3M889160.1|Csa6M147460.1
Isoquinoline alkaloid biosynthesis	KEGG PATHWAY	csv00950	1	19	0.224281	0.448562	Csa3M889160.1
Tropane, piperidine and pyridine alkaloid biosynthesis	KEGG PATHWAY	csv00960	1	19	0.224281	0.448562	Csa3M889160.1
Biosynthesis of unsaturated fatty acids	KEGG PATHWAY	csv01040	1	23	0.262747	0.50047	Csa6M338660.1
Linoleic acid metabolism	KEGG PATHWAY	csv00591	1	27	0.299321	0.54422	Csa4M286960.1
Metabolic pathways	KEGG PATHWAY	csv01100	24	1711	0.341109	0.570864	Csa3M827270.1|Csa1M012150.1|Csa3M889160.1|Csa3M646610.1|Csa5M613510.1|Csa6M147460.1|Csa6M526280.1|Csa4M286960.1|Csa5M633280.1|Csa3M078800.1|Csa1M002130.1|Csa7M320050.1|Csa1M604040.1|Csa4M285780.1|Csa6M518930.1|Csa4M595970.1|Csa3M750920.1|Csa6M449830.1|Csa4M285750.1|Csa2M421020.1|Csa6M497350.1|Csa6M004600.1|Csa6M511860.1|Csa3M199580.1
Sulfur metabolism	KEGG PATHWAY	csv00920	1	32	0.342518	0.570864	Csa6M004600.1
Fatty acid biosynthesis	KEGG PATHWAY	csv00061	1	34	0.359048	0.574477	Csa6M338660.1
Fatty acid degradation	KEGG PATHWAY	csv00071	1	37	0.383074	0.589344	Csa7M320050.1
Porphyrin and chlorophyll metabolism	KEGG PATHWAY	csv00860	1	41	0.413724	0.590485	Csa4M595970.1
Phenylalanine, tyrosine and tryptophan biosynthesis	KEGG PATHWAY	csv00400	1	43	0.428478	0.590485	Csa3M889160.1
Amino sugar and nucleotide sugar metabolism	KEGG PATHWAY	csv00520	2	116	0.440013	0.590485	Csa1M012150.1|Csa6M526280.1
Pentose phosphate pathway	KEGG PATHWAY	csv00030	1	45	0.442864	0.590485	Csa3M750920.1
Fructose and mannose metabolism	KEGG PATHWAY	csv00051	1	53	0.496904	0.614049	Csa3M750920.1
Purine metabolism	KEGG PATHWAY	csv00230	2	132	0.506263	0.614049	Csa6M449830.1|Csa5M613510.1
Cyanoamino acid metabolism	KEGG PATHWAY	csv00460	1	55	0.509581	0.614049	Csa6M004600.1
Fatty acid metabolism	KEGG PATHWAY	csv01212	1	57	0.521942	0.614049	Csa6M338660.1
Pyruvate metabolism	KEGG PATHWAY	csv00620	1	72	0.605308	0.691781	Csa6M449830.1
Pentose and glucuronate interconversions	KEGG PATHWAY	csv00040	1	109	0.754308	0.838121	Csa1M012150.1
Plant-pathogen interaction	KEGG PATHWAY	csv04626	1	116	0.775432	0.838305	Csa3M183950.1
Starch and sucrose metabolism	KEGG PATHWAY	csv00500	1	221	0.942178	0.983507	Csa1M012150.1
Plant hormone signal transduction	KEGG PATHWAY	csv04075	1	250	0.96036	0.983507	Csa1M422480.1
Ribosome	KEGG PATHWAY	csv03010	1	317	0.983507	0.983507	Csa5M180850.1
