# Supplementary material for: Comparative Proteomic Analysis Provides Insight into the Key Proteins Involved in Cucumber (Cucumis sativus L.) Adventitious Root Emergence under Waterlogging Stress
Source: Front Plant Sci. 2016 Oct 13;7:1515. doi: 10.3389/fpls.2016.01515 (PMC5062059; doi:10.3389/fpls.2016.01515)
Supplement: Table S4 — The abbreviations of the protein names showed in the networks of Figure 5. [file Table4.XLS]

## Sheet: Sheet1
Table S4 The abbreviations of the protein names showed in the networks of Figure 5.
in Figure 5A
EFE	ethylene-forming enzyme; Enzyme involved in the ethylene biosynthesis. May promote stem elongation by maximizing the extensibility cells, possibly by activating ethylene biosynthesis, in response to very- long-chain fatty acids (VLCFAs C20-0 to C30-0) (323 aa)
CRT1b	calreticulin-2; Molecular calcium-binding chaperone promoting folding, oligomeric assembly and quality control in the ER via the calreticulin/calnexin cycle. This lectin may interact transiently with almost all of the monoglucosylated glycoproteins that are synthesized in the ER (By similarity) (424 aa)
AT1G09390	GDSL esterase/lipase (370 aa)
PUR2	purine biosynthesis 2 (532 aa)
CXXS1	thioredoxin-like protein CXXS1; Possesses low disulfide reductase activity, but efficient protein disulfide isomerase activity. Does not possess deglutathionylation activity (118 aa)
ELF5A-1	eukaryotic elongation factor 5A-1; The precise role of eIF-5A in protein biosynthesis is not known but it functions by promoting the formation of the first peptide bond (158 aa)
AT1G15140	FAD/NAD(P)-binding oxidoreductase (295 aa)
AT1G18720	uncharacterized protein (206 aa)
RSZ21	RS-containing zinc finger protein 21; Involved in pre-mRNA splicing (By similarity) (187 aa)
SCPL45	serine carboxypeptidase-like 45; Probable carboxypeptidase (By similarity) (461 aa)
FTM1	FLORAL TRANSITION AT THE MERISTEM1; Converts stearoyl-ACP to oleoyl-ACP by introduction of a cis double bond between carbons Delta(9) and Delta(10) of the acyl chain (By similarity) (391 aa)
AT1G53440	putative LRR receptor-like serine/threonine-protein kinase (1035 aa)
AT1G53540	HSP20-like chaperone (157 aa)
ABCG36	PENETRATION 3; Key factor that controls the extent of cell death in the defense response. Neccessary for both callose deposition and glucosinolate activation in response to pathogens. Required for limiting invasion by nonadapted powdery mildews. Confers resistance to cadmium (Cd) and lead (Pb), probably as an efflux pump of Cd2+ or Cd conjugates, and possibly, of chemicals that mediate pathogen r…
AT1G60590	Pectin lyase-like protein (540 aa)
ALAAT2	alanine aminotransferase 2 (553 aa)
ADH1	alcohol dehydrogenase 1 (379 aa)
GEK1	GEKO1; Hydrolyzes D-aminoacyl-tRNA into D-amino acid and free tRNA. Broad specificity toward the amino acid, but strict specificity toward the D-isomer. Seems to be required for ethanol tolerance (317 aa)
HB1	hemoglobin 1; May not function as an oxygen storage or transport protein, but might act as an oxygen sensor or play a role in electron transfer, possibly to a bound oxygen molecule. Has an unusually high affinity for O(2) because of a very low dissociation constant (160 aa)
ATACO1	ACC oxidase 1; Enzyme involved in the ethylene biosynthesis. May promote stem elongation by maximizing the extensibility cells, possibly by activating ethylene biosynthesis, in response to very- long-chain fatty acids (VLCFAs C20-0 to C30-0) (310 aa)
AT2G19730	60S ribosomal protein L28-1 (143 aa)
MIPS2	myo-inositol-1-phosphate synthase 2 (510 aa)
TED4	heme oxygenase 1; Key enzyme in the synthesis of the chromophore of the phytochrome family of plant photoreceptors. Catalyzes the opening of the heme ring to form the open-chain tetrapyrrole biliverdin IX with the release of iron and carbon monoxide (CO). Produces specifically the biliverdin IX-alpha isomer. Can form complex with heme, is ferredoxin-dependent and its activity is increased in the …
AT2G30620	histone H1.2; Histones H1 are necessary for the condensation of nucleosome chains into higher-order structures (273 aa)
FBA6	fructose-bisphosphate aldolase 6 (358 aa)
AT2G37130	peroxidase; Removal of H(2)O(2), oxidation of toxic reductants, biosynthesis and degradation of lignin, suberization, auxin catabolism, response to environmental stresses such as wounding, pathogen attack and oxidative stress. These functions might be dependent on each isozyme/isoform in each plant tissue (327 aa)
AT2G38870	serine protease inhibitor, potato inhibitor I-type protein (70 aa)
AT2G39420	alpha/beta-hydrolase domain-containing protein (317 aa)
P5CS1	Gamma-glutamyl phosphate reductase; P5CS plays a key role in proline biosynthesis, leading to osmoregulation in plants (717 aa)
AT2G40435	uncharacterized protein (158 aa)
EXPA8	expansin A8; Causes loosening and extension of plant cell walls by disrupting non-covalent bonding between cellulose microfibrils and matrix glucans. No enzymatic activity has been found (By similarity) (253 aa)
AT2G41480	putative peroxidase; Removal of H(2)O(2), oxidation of toxic reductants, biosynthesis and degradation of lignin, suberization, auxin catabolism, response to environmental stresses such as wounding, pathogen attack and oxidative stress. These functions might be dependent on each isozyme/isoform in each plant tissue (341 aa)
AT2G47710	adenine nucleotide alpha hydrolases-like protein (162 aa)
DOX1	alpha-dioxygenase; Alpha-dioxygenase that catalyzes the primary oxygenation of fatty acids into oxylipins. Mediates a protection against oxidative stress and cell death, probably by generating some lipid-derived molecules. Promotes local and systemic plant defense in a salicylic acid (SA)-dependent manner, including the establishment of systemic acquired resistance (SAR) in response to incompatib…
GSTU8	glutathione S-transferase TAU 8; May be involved in the conjugation of reduced glutathione to a wide number of exogenous and endogenous hydrophobic electrophiles and have a detoxification role against certain herbicides (By similarity) (224 aa)
OMR1	L-O-methylthreonine resistant 1; Catalyzes the formation of alpha-ketobutyrate from threonine in a two-step reaction. The first step is a dehydration of threonine, followed by rehydration and liberation of ammonia (592 aa)
AT3G12390	Nascent polypeptide-associated complex subunit alpha-like protein 1; May promote appropriate targeting of ribosome-nascent polypeptide complexes (By similarity) (203 aa)
AT3G14840	Leucine-rich repeat transmembrane protein kinase (1020 aa)
AT3G16370	GDSL esterase/lipase APG (353 aa)
ATCAD4	cinnamyl alcohol dehydrogenase 4; Involved in lignin biosynthesis in the floral stem. Catalyzes the final step specific for the production of lignin monomers. Catalyzes the NADPH-dependent reduction of coniferaldehyde, 5-hydroxyconiferaldehyde, sinapaldehyde, 4- coumaraldehyde and caffeyl aldehyde to their respective alcohols (365 aa)
AT3G25520	ribosomal protein L5; Binds to 5S ribosomal RNA (301 aa)
CLC-B	chloride channel B; Voltage-gated chloride channel (780 aa)
LOX2	lipoxygenase 2; 13S-lipoxygenase that can use linolenic acid as substrates. Plant lipoxygenases may be involved in a number of diverse aspects of plant physiology including growth and development, pest resistance, and senescence or responses to wounding. Catalyzes the hydroperoxidation of lipids containing a cis,cis-1,4-pentadiene structure. Required for the wound-induced synthesis of jasmonic ac…
SULTR3;1	sulfate transporter 3.1; H(+)/sulfate cotransporter that may play a role in the regulation of sulfate assimilation (658 aa)
PAL2	phenylalanine ammonia-lyase 2; This is a key enzyme of plant metabolism catalyzing the first reaction in the biosynthesis from L-phenylalanine of a wide variety of natural products based on the phenylpropane skeleton (717 aa)
RS2Z32	arginine/serine-rich zinc knuckle-containing protein 32; Involved in pre-mRNA splicing (By similarity) (284 aa)
AT3G55290	Rossmann-fold NAD(P)-binding domain-containing protein (280 aa)
AT3G55470	calcium-dependent lipid-binding domain-containing protein (156 aa)
SIP2	seed imbibition 2; Transglycosidase operating by a ping-pong reaction mechanism. Involved in the synthesis of raffinose, a major soluble carbohydrate in seeds, roots and tubers (By similarity) (773 aa)
AT4G02450	HSP20-like chaperone (241 aa)
EXO	EXORDIUM (314 aa)
BTI2	reticulon-like protein B2; Plays a role in the Agrobacterium-mediated plant transformation via its interaction with VirB2, the major component of the T-pilus (271 aa)
PP2-A1	phloem protein 2-A1 (246 aa)
CRK29	cysteine-rich receptor-like protein kinase 29 (679 aa)
PRXR1	peroxidase 42; Removal of H(2)O(2), oxidation of toxic reductants, biosynthesis and degradation of lignin, suberization, auxin catabolism, response to environmental stresses such as wounding, pathogen attack and oxidative stress. These functions might be dependent on each isozyme/isoform in each plant tissue (330 aa)
CRK8	cysteine-rich receptor-like protein kinase 8 (1262 aa)
XTR6	xyloglucan endotransglycosylase 6; Catalyzes xyloglucan endohydrolysis (XEH) and/or endotransglycosylation (XET). Cleaves and religates xyloglucan polymers, an essential constituent of the primary cell wall, and thereby participates in cell wall construction of growing tissues (By similarity) (286 aa)
AT4G27450	aluminum induced protein with YGL and LRDR motifs (250 aa)
AT4G29410	60S ribosomal protein L28-2 (143 aa)
GLB3	hemoglobin 3 (175 aa)
ELI3-1	elicitor-activated gene 3-1; Involved in lignin biosynthesis. Catalyzes the final step specific for the production of lignin monomers. Catalyzes the NADPH-dependent reduction of coniferaldehyde, 5- hydroxyconiferaldehyde, sinapaldehyde, 4-coumaraldehyde and caffeyl aldehyde to their respective alcohols (357 aa)
EXLA2	expansin-like A2 (265 aa)
AT5G01320	pyruvate decarboxylase (603 aa)
AT5G01750	LURP-one-related 15 protein; Might be related to the phospholipid scramblase and tubby-like superfamily of membrane tethered transcription factors (217 aa)
HD2C	histone deacetylase 2C; Probably mediates the deacetylation of lysine residues on the N-terminal part of the core histones (H2A, H2B, H3 and H4). Histone deacetylation gives a tag for epigenetic repression and plays an important role in transcriptional regulation, cell cycle progression and developmental events. Involved in the modulation of abscisic acid and stress-responsive genes (294 aa)
PRX52	peroxidase 52; Removal of H(2)O(2), oxidation of toxic reductants, biosynthesis and degradation of lignin, suberization, auxin catabolism, response to environmental stresses such as wounding, pathogen attack and oxidative stress. These functions might be dependent on each isozyme/isoform in each plant tissue (324 aa)
AT5G08570	pyruvate kinase (510 aa)
AT5G09760	Putative pectinesterase/pectinesterase inhibitor 51; Acts in the modification of cell walls via demethylesterification of cell wall pectin (By similarity) (551 aa)
EMB3010	embryo defective 3010; May play an important role in controlling cell growth and proliferation through the selective translation of particular classes of mRNA (By similarity) (249 aa)
AT5G13520	leukotriene-A4 hydrolase (616 aa)
UGD3	UDPglucose 6-dehydrogenase; Involved in the biosynthesis of UDP-glucuronic acid (UDP-GlcA), providing nucleotide sugars for cell-wall polymers. Required for the formation of cell wall ingrowths on the outer cell walls of nematode-induced syncytia (480 aa)
AILP1	aluminum induced protein with YGL and LRDR motifs (234 aa)
AT5G21105	L-ascorbate oxidase (588 aa)
AT5G25940	early nodulin-related protein (115 aa)
AT5G39850	40S ribosomal protein S9-2 (197 aa)
AT5G39890	uncharacterized protein (276 aa)
PER64	peroxidase 64; Removal of H(2)O(2), oxidation of toxic reductants, biosynthesis and degradation of lignin, suberization, auxin catabolism, response to environmental stresses such as wounding, pathogen attack and oxidative stress. These functions might be dependent on each isozyme/isoform in each plant tissue (317 aa)
AT5G44730	haloacid dehalogenase-like hydrolase domain-containing protein (255 aa)
ABCG8	ATP-binding cassette G8 (589 aa)
PMEPCRF	pectin methylesterase PCR fragment F; Acts in the modification of cell walls via demethylesterification of cell wall pectin (By similarity) (587 aa)
THI1	thiazole biosynthetic enzyme; Involved in biosynthesis of the thiamine precursor thiazole. Catalyzes the conversion of NAD and glycine to adenosine diphosphate 5-(2-hydroxyethyl)-4-methylthiazole-2-carboxylic acid (ADT), an adenylated thiazole intermediate. The reaction includes an iron-dependent sulfide transfer from a conserved cysteine residue of the protein to a thiazole intermediate. The enz…
AT5G59480	haloacid dehalogenase-like hydrolase domain-containing protein (282 aa)
RHS19	peroxidase 73; Removal of H(2)O(2), oxidation of toxic reductants, biosynthesis and degradation of lignin, suberization, auxin catabolism, response to environmental stresses such as wounding, pathogen attack and oxidative stress. These functions might be dependent on each isozyme/isoform in each plant tissue (329 aa)
In Figure 5B
EFE	ethylene-forming enzyme; Enzyme involved in the ethylene biosynthesis. May promote stem elongation by maximizing the extensibility cells, possibly by activating ethylene biosynthesis, in response to very- long-chain fatty acids (VLCFAs C20-0 to C30-0) (323 aa)
AT1G09390	GDSL esterase/lipase (370 aa)
CXXS1	thioredoxin-like protein CXXS1; Possesses low disulfide reductase activity, but efficient protein disulfide isomerase activity. Does not possess deglutathionylation activity (118 aa)
EGY3	ETHYLENE-DEPENDENT GRAVITROPISM-DEFICIENT AND YELLOW-GREEN-LIKE 3 (573 aa)
AT1G18720	uncharacterized protein (206 aa)
MUR4	MURUS 4; Acts as a UDP-D-xylose 4-epimerase but lacks both UDP-D- glucose and UDP-D-glucuronic acid 4-epimerase activities in vitro (419 aa)
PHI-1	PHOSPHATE-INDUCED 1 (309 aa)
FTM1	FLORAL TRANSITION AT THE MERISTEM1; Converts stearoyl-ACP to oleoyl-ACP by introduction of a cis double bond between carbons Delta(9) and Delta(10) of the acyl chain (By similarity) (391 aa)
IOS1	IMPAIRED OOMYCETE SUSCEPTIBILITY 1 (894 aa)
AT1G53440	putative LRR receptor-like serine/threonine-protein kinase (1035 aa)
AT1G53540	HSP20-like chaperone (157 aa)
SVB	uncharacterized protein (166 aa)
ABCG36	PENETRATION 3; Key factor that controls the extent of cell death in the defense response. Neccessary for both callose deposition and glucosinolate activation in response to pathogens. Required for limiting invasion by nonadapted powdery mildews. Confers resistance to cadmium (Cd) and lead (Pb), probably as an efflux pump of Cd2+ or Cd conjugates, and possibly, of chemicals that mediate pathogen r…
MLP43	MLP-like protein 43 (158 aa)
ALAAT2	alanine aminotransferase 2 (553 aa)
sks5	SKU5 similar 5 (541 aa)
ADH1	alcohol dehydrogenase 1 (379 aa)
ATMAP65-6	microtubule-associated protein 6; Microtubule-associated protein that mediates the formation of a mesh-like stable and dense network formed by individual microtubules (MT). Confers MT resistance to high concentration of NaCl (608 aa)
GEK1	GEKO1; Hydrolyzes D-aminoacyl-tRNA into D-amino acid and free tRNA. Broad specificity toward the amino acid, but strict specificity toward the D-isomer. Seems to be required for ethanol tolerance (317 aa)
HB1	hemoglobin 1; May not function as an oxygen storage or transport protein, but might act as an oxygen sensor or play a role in electron transfer, possibly to a bound oxygen molecule. Has an unusually high affinity for O(2) because of a very low dissociation constant (160 aa)
FLA6	FASCICLIN-like arabinogalactan 6; May be a cell surface adhesion protein (247 aa)
AT2G26230	urate oxidase; Catalyzes the oxidation of uric acid to 5- hydroxyisourate, which is further processed to form (S)-allantoin (309 aa)
AT2G32030	GCN5-related N-acetyltransferase-like protein (188 aa)
FBA6	fructose-bisphosphate aldolase 6 (358 aa)
ChlAKR	Chloroplastic aldo-keto reductase; Oxidoreductase acting on a broad range of substrates- reduces ketosteroids, aromatic aldehydes, ketones, sugars and other aliphatic aldehydes, and oxidizes hydroxysteroids. May function as detoxifiying enzyme by reducing a range of toxic aldehydes and ketones produced during stress (315 aa)
AT2G38870	serine protease inhibitor, potato inhibitor I-type protein (70 aa)
AT2G40435	uncharacterized protein (158 aa)
EXPA8	expansin A8; Causes loosening and extension of plant cell walls by disrupting non-covalent bonding between cellulose microfibrils and matrix glucans. No enzymatic activity has been found (By similarity) (253 aa)
AT2G41480	putative peroxidase; Removal of H(2)O(2), oxidation of toxic reductants, biosynthesis and degradation of lignin, suberization, auxin catabolism, response to environmental stresses such as wounding, pathogen attack and oxidative stress. These functions might be dependent on each isozyme/isoform in each plant tissue (341 aa)
DOX1	alpha-dioxygenase; Alpha-dioxygenase that catalyzes the primary oxygenation of fatty acids into oxylipins. Mediates a protection against oxidative stress and cell death, probably by generating some lipid-derived molecules. Promotes local and systemic plant defense in a salicylic acid (SA)-dependent manner, including the establishment of systemic acquired resistance (SAR) in response to incompatib…
p24beta2	p24 subfamily beta 2; Involved in vesicular protein trafficking. Mainly functions in the early secretory pathway but also in post-Golgi membranes. Thought to act as cargo receptor at the lumenal side for incorporation of secretory cargo molecules into transport vesicles and to be involved in vesicle coat formation at the cytoplasmic side (By similarity). Interacts with p24delta5 at endoplasmic re…
BGAL1	beta galactosidase 1 (847 aa)
AT3G14840	Leucine-rich repeat transmembrane protein kinase (1020 aa)
AT3G16370	GDSL esterase/lipase APG (353 aa)
TCTP	translationally controlled tumor protein; Involved in calcium binding and microtubule stabilization (By similarity) (168 aa)
AAE7	acyl-activating enzyme 7; Peroxisomal acetate/butyrate--CoA ligase that is probably involved in the activation of exogenous acetate for entry into the glyoxylate cycle. May play a role to prevent carbon loss from peroxisomes during lipid mobilization. In vitro, is active with both acetate and butyrate (569 aa)
ATCAD4	cinnamyl alcohol dehydrogenase 4; Involved in lignin biosynthesis in the floral stem. Catalyzes the final step specific for the production of lignin monomers. Catalyzes the NADPH-dependent reduction of coniferaldehyde, 5-hydroxyconiferaldehyde, sinapaldehyde, 4- coumaraldehyde and caffeyl aldehyde to their respective alcohols (365 aa)
ALDH2C4	aldehyde dehydrogenase 2C4; Involved in ferulic acid and sinapic acid biosynthesis by oxidation of conyferylaldehyde and sinapaldehyde, respectively. Can oxidize L-lactaldehyde. Possesses activity on acetaldehyde and glycolaldehyde in vitro (501 aa)
CLC-B	chloride channel B; Voltage-gated chloride channel (780 aa)
AT3G28480	prolyl 4-hydroxylase (324 aa)
EXPA5	expansin A5; Causes loosening and extension of plant cell walls by disrupting non-covalent bonding between cellulose microfibrils and matrix glucans. No enzymatic activity has been found (By similarity) (255 aa)
LOX2	lipoxygenase 2; 13S-lipoxygenase that can use linolenic acid as substrates. Plant lipoxygenases may be involved in a number of diverse aspects of plant physiology including growth and development, pest resistance, and senescence or responses to wounding. Catalyzes the hydroperoxidation of lipids containing a cis,cis-1,4-pentadiene structure. Required for the wound-induced synthesis of jasmonic ac…
EXLA1	expansin-like A1 (265 aa)
TRX1	thioredoxin H1; Thiol-disulfide oxidoreductase involved in the redox regulation of a number of cytosolic enzymes. Activates the cytosolic malate dehydrogenase (MDH) probably by reducing an interchain disulfid bond of the inactive MDH homodimer. Possesses insulin disulfide bonds reducing activity (114 aa)
SULTR3;1	sulfate transporter 3.1; H(+)/sulfate cotransporter that may play a role in the regulation of sulfate assimilation (658 aa)
CP33	chloroplast RNA-binding protein 33 (329 aa)
AT3G52990	pyruvate kinase (527 aa)
PAL2	phenylalanine ammonia-lyase 2; This is a key enzyme of plant metabolism catalyzing the first reaction in the biosynthesis from L-phenylalanine of a wide variety of natural products based on the phenylpropane skeleton (717 aa)
RPL23AB	ribosomal protein L23AB; Binds to a specific region on the 26S rRNA (By similarity) (154 aa)
CRD1	COPPER RESPONSE DEFECT 1; Catalyzes the formation of the isocyclic ring in chlorophyll biosynthesis. Mediates the cyclase reaction, which results in the formation of divinylprotochlorophyllide (Pchlide) characteristic of all chlorophylls from magnesium-protoporphyrin IX 13-monomethyl ester (MgPMME) (409 aa)
CYSC1	cysteine synthase C1; The cyanoalanine synthesis reaction is more efficient than the cysteine synthase activity. Probably involved in the detoxification of cyanide that arises from ethylene biosynthesis. Maintains a low level of cyanide for proper root hair development (368 aa)
AT4G01870	tolB-related protein (652 aa)
ATHSP22.0	heat shock protein 22 (195 aa)
AT4G11290	peroxidase 39; Removal of H(2)O(2), oxidation of toxic reductants, biosynthesis and degradation of lignin, suberization, auxin catabolism, response to environmental stresses such as wounding, pathogen attack and oxidative stress. These functions might be dependent on each isozyme/isoform in each plant tissue (326 aa)
AT4G16330	oxidoreductase (364 aa)
AT4G18030	putative methyltransferase PMT14 (621 aa)
CRK29	cysteine-rich receptor-like protein kinase 29 (679 aa)
AT4G23820	glycoside hydrolase family 28 protein / polygalacturonase (pectinase) family protein (444 aa)
AT4G24830	argininosuccinate synthase (494 aa)
HSP23.6	small heat shock protein 23.6 (210 aa)
CIP7	COP1-interacting protein 7 (1058 aa)
AT4G27450	aluminum induced protein with YGL and LRDR motifs (250 aa)
HSP21	heat shock protein 21 (227 aa)
emb2726	embryo defective 2726; Associates with the EF-Tu.GDP complex and induces the exchange of GDP to GTP. It remains bound to the aminoacyl-tRNA.EF- Tu.GTP complex up to the GTP hydrolysis stage on the ribosome (By similarity) (953 aa)
GLB3	hemoglobin 3 (175 aa)
BGAL3	beta-galactosidase 3 (856 aa)
XTH7	xyloglucan-xyloglucosyl transferase; Catalyzes xyloglucan endohydrolysis (XEH) and/or endotransglycosylation (XET). Cleaves and religates xyloglucan polymers, an essential constituent of the primary cell wall, and thereby participates in cell wall construction of growing tissues (By similarity) (293 aa)
ELI3-1	elicitor-activated gene 3-1; Involved in lignin biosynthesis. Catalyzes the final step specific for the production of lignin monomers. Catalyzes the NADPH-dependent reduction of coniferaldehyde, 5- hydroxyconiferaldehyde, sinapaldehyde, 4-coumaraldehyde and caffeyl aldehyde to their respective alcohols (357 aa)
AT4G38260	uncharacterized protein (275 aa)
EXLA2	expansin-like A2 (265 aa)
AT5G01320	pyruvate decarboxylase (603 aa)
CYP77A4	cytochrome P450, family 77, subfamily A, polypeptide 4; Catalyzes the epoxidation of physiological unsaturated fatty acids in vitro. Can use laurate, oleate, linoleate, linolenate and vernolate as substrate (512 aa)
PRX52	peroxidase 52; Removal of H(2)O(2), oxidation of toxic reductants, biosynthesis and degradation of lignin, suberization, auxin catabolism, response to environmental stresses such as wounding, pathogen attack and oxidative stress. These functions might be dependent on each isozyme/isoform in each plant tissue (324 aa)
PA2	peroxidase 2; Removal of H(2)O(2), oxidation of toxic reductants, biosynthesis and degradation of lignin, suberization, auxin catabolism, response to environmental stresses such as wounding, pathogen attack and oxidative stress. These functions might be dependent on each isozyme/isoform in each plant tissue (335 aa)
AT5G06730	peroxidase 54; Removal of H(2)O(2), oxidation of toxic reductants, biosynthesis and degradation of lignin, suberization, auxin catabolism, response to environmental stresses such as wounding, pathogen attack and oxidative stress. These functions might be dependent on each isozyme/isoform in each plant tissue (358 aa)
AT5G09760	Putative pectinesterase/pectinesterase inhibitor 51; Acts in the modification of cell walls via demethylesterification of cell wall pectin (By similarity) (551 aa)
AT5G10390.1	histone H3 (136 aa)
ASP3	aspartate aminotransferase; Important for the metabolism of amino acids and Krebs- cycle related organic acids. In plants, it is involved in nitrogen metabolism and in aspects of carbon and energy metabolism (449 aa)
XTH5	xyloglucan-xyloglucosyl transferase; Catalyzes xyloglucan endohydrolysis (XEH) and/or endotransglycosylation (XET). Cleaves and religates xyloglucan polymers, an essential constituent of the primary cell wall, and thereby participates in cell wall construction of growing tissues (By similarity) (293 aa)
UGD3	UDPglucose 6-dehydrogenase; Involved in the biosynthesis of UDP-glucuronic acid (UDP-GlcA), providing nucleotide sugars for cell-wall polymers. Required for the formation of cell wall ingrowths on the outer cell walls of nematode-induced syncytia (480 aa)
AILP1	aluminum induced protein with YGL and LRDR motifs (234 aa)
AT5G21105	L-ascorbate oxidase (588 aa)
AT5G25940	early nodulin-related protein (115 aa)
AT5G39890	uncharacterized protein (276 aa)
AT5G44730	haloacid dehalogenase-like hydrolase domain-containing protein (255 aa)
AT5G45020	putative glutathione S-transferase (325 aa)
HSP90.1	heat shock protein 81-1; Molecular chaperone involved in R gene-mediated disease resistance. Required for full RPS2-mediated resistance through interaction with RAR1. Possesses probably ATPase activity (705 aa)
ABCG8	ATP-binding cassette G8 (589 aa)
THI1	thiazole biosynthetic enzyme; Involved in biosynthesis of the thiamine precursor thiazole. Catalyzes the conversion of NAD and glycine to adenosine diphosphate 5-(2-hydroxyethyl)-4-methylthiazole-2-carboxylic acid (ADT), an adenylated thiazole intermediate. The reaction includes an iron-dependent sulfide transfer from a conserved cysteine residue of the protein to a thiazole intermediate. The enz…
AT5G57000	uncharacterized protein (187 aa)
TCH4	Touch 4; Catalyzes xyloglucan endohydrolysis (XEH) and/or endotransglycosylation (XET). Cleaves and religates xyloglucan polymers, an essential constituent of the primary cell wall, and thereby participates in cell wall construction of growing tissues. Its induction in case of mechanical stress, suggests that it may contribute in the adaptive changes in morphogenesis by being recruited to alter t…
TIL	temperature-induced lipocalin (186 aa)
HIR1	HYPERSENSITIVE-INDUCED RESPONSE PROTEIN 1 (286 aa)
RHS19	peroxidase 73; Removal of H(2)O(2), oxidation of toxic reductants, biosynthesis and degradation of lignin, suberization, auxin catabolism, response to environmental stresses such as wounding, pathogen attack and oxidative stress. These functions might be dependent on each isozyme/isoform in each plant tissue (329 aa)
