# Supplementary material for: Comparative Proteomic Analysis Provides Insight into the Key Proteins Involved in Cucumber (Cucumis sativus L.) Adventitious Root Emergence under Waterlogging Stress
Source: Front Plant Sci. 2016 Oct 13;7:1515. doi: 10.3389/fpls.2016.01515 (PMC5062059; doi:10.3389/fpls.2016.01515)
Supplement: Table S5 — Endogenous jasmonic acid concentrations in hypocotyls of Zaoer-N and Pepino after 2 days of waterlogging. [file Table5.XLS]

## Sheet: Sheet1
Table S5 Endogenous jasmonic acid concentrations in hypocotyls of Zaoer-N and Pepino after 2 days of waterlogging. The endogenous JA level was extracted and quantified according to the methold described in the following reference: Kim Y. H., Khan A. L., Waqas M., Shim J. K., Kim D. H., Lee K. Y., et al. (2014). Silicon application to rice root zone influenced the phytohormonal and antioxidant res…
Sample	Replicate 1 concentration(ng/g)	Replicate 2 concentration(ng/g)	Replicate 3 concentration(ng/g)	Average concentration(ng/g)
Zaoer-N Control	2.52488	4.32659	5.03945	3.96364
Zaoer-N Waterlogging	1.04253	1.61771	1.89083	1.51702
Pepino Control	2.0679	3.12973	3.50946	2.90236
Pepino Waterlogging	4.70195	6.85472	3.99785	5.18484
